# Supplementary material for: Human immunodeficiency virus-1 induces host genomic R-loops and preferentially integrates its genome near the R-loop regions
Source: eLife. 2024 Dec 3;13:RP97348. doi: 10.7554/eLife.97348 (PMC11616997; doi:10.7554/eLife.97348)
Supplement: Figure 1—figure supplement 6—source data 2. [file elife-97348-fig1-figsupp6-data2.zip]

Archive with 2 entries (2 files):
- Figure1-Figure supplement 6B-RNADNA.png
- Figure1-Figure supplement 6B-dsDNA.png
