# Supplementary material for: Human immunodeficiency virus-1 induces host genomic R-loops and preferentially integrates its genome near the R-loop regions
Source: eLife. 2024 Dec 3;13:RP97348. doi: 10.7554/eLife.97348 (PMC11616997; doi:10.7554/eLife.97348)
Supplement: Figure 5—source data 3. [file elife-97348-fig5-data3.zip]

Archive with 4 entries (4 files):
- Figure 5C-H3-labelled.png
- Figure 5C-HIV-1-integrase-labelled.png
- Figure 5C-actin-labelled.png
- Figure 5C-laminAC-labelled.png
