# Supplementary material for: Human immunodeficiency virus-1 induces host genomic R-loops and preferentially integrates its genome near the R-loop regions
Source: eLife. 2024 Dec 3;13:RP97348. doi: 10.7554/eLife.97348 (PMC11616997; doi:10.7554/eLife.97348)
Supplement: Figure 5—source data 9. [file elife-97348-fig5-data9.zip]

Archive with 1 entries (1 files):
- Figure 5F-labelled.png
