# Supplementary material for: Human immunodeficiency virus-1 induces host genomic R-loops and preferentially integrates its genome near the R-loop regions
Source: eLife. 2024 Dec 3;13:RP97348. doi: 10.7554/eLife.97348 (PMC11616997; doi:10.7554/eLife.97348)
Supplement: Figure 5—figure supplement 1—source data 3. [file elife-97348-fig5-figsupp1-data3.zip]

Archive with 2 entries (2 files):
- Figure 5-Figure supplement 1D Flag-labelled.png
- Figure 5-Figure supplement 1D H3-labelled.png
